# Supplementary material for: PaxDb v6.0: reprocessed, LLM-selected, curated protein abundance data across organisms
Source: Nucleic Acids Res. 2025 Nov 3;54(D1):D427–39. doi: 10.1093/nar/gkaf1066 (PMC12807614; doi:10.1093/nar/gkaf1066)
Supplement: gkaf1066_Supplemental_Files [file gkaf1066_supplemental_files.zip]

Archive with 3 entries (3 files):
- species_organ_bar.pdf
- Supplementary Figures PaxDb v6.pdf
- Supp_Table1.xlsx
