# Supplementary material for: PaxDb v6.0: reprocessed, LLM-selected, curated protein abundance data across organisms
Source: Nucleic Acids Res. 2025 Nov 3;54(D1):D427–39. doi: 10.1093/nar/gkaf1066 (PMC12807614; doi:10.1093/nar/gkaf1066)
Supplement: gkaf1066_Supplemental_Files [file gkaf1066_supplemental_files.zip › Supp_Table1.xlsx]

## Sheet: Sheet1
Supplementary Table 1:Top 50 abundant genes with coefficient of variation (CV) amont 5 species
human	CV	PPM	mouse	CV	PPM	chicken	CV	PPM	macaque	CV	PPM	pig	CV	PPM
HBB	1.39	27075	Acta1	2.45	10506	HBA1	0.58	14005	ADH7	0.71	21825	LOC100737768	0.72	69573
ALB	1.22	20745	Tmsb4x	1.54	8648	OVAL	0.95	11362	CAT	0.77	9539	CKM	0.76	45413
TMSB4X	1.36	11179	Hba-a2	1.17	7581	GAPDH	0.2	11088	HBA	0.82	7716	HBB	0.74	39184
ACTG1	1.11	8158	Hba-a1	1.2	7376	TMSB4X	0.99	9438	HBA1	0.8	7072	GAPDH	0.6	29788
HBA2	1.8	7201	Hbb-bs	1.17	5585	LOC776816	0.54	8725	GAPDH	0.23	6898	ALB	0.72	27864
HBA1	1.85	7070	Actg1	0.47	5461	ALB	0.98	8051	CPS1	0.72	6365	ENO3	0.71	13879
GAPDH	0.64	6976	Hbb-bt	1.24	5185	TF	0.98	7363	LOC710748	0.66	6218	LOC100515788	0.73	12605
VIM	0.85	6303	Alb	1.69	5005	HIST1H4B	0.64	7235	CALR	0.48	5454	TMSB4X	0.26	12315
TAGLN	1.58	5281	Vim	1.34	4923	ACTB	0.91	6674	ALB	0.69	4834	TPI1	0.61	12229
PPIA	0.67	4664	Actb	0.66	4872	EEF1A1	0.46	6630	PEBP1	0.59	4612	LOC110257905	0.26	12068
HBD	1.28	4627	Myh4	4.14	4723	RPL39L	0.93	6270	GSTA1	1.01	4313	PAEP	0.74	9412
TPM1	1.54	4361	Ppia	0.62	4579	ENO1	0.06	5914	ADH4	0.71	4309	HBE1	0.71	6928
SERPINA1	1.16	3491	Ttn	4.05	4279	H2AFJ	1.35	5912	LOC100425937	0.13	4261	ENO1	0.28	6335				11179	1.36
MYH11	2.21	3290	Eef1a1	0.5	3989	HIST1H2A4	1.41	5892	EEF1A1	0.12	4170	LOC100302368	0.94	6148				4664	0.67
DES	1.57	3243	Gapdh	0.97	3724	HIST1H2A4-2	1.41	5892	HSPA5	0.26	4165	PKM	0.43	5889				3240	0.74
ENO1	0.74	3240	Hspa8	0.61	3610	HIST1H2A4-3	1.41	5892	FTL	0.76	4102	PGK1	0.5	5830				2366	0.83
PRDX1	0.72	3147	H4c11	0.76	3509	HIST1H2A3	1.41	5892	ALDH1A1	0.71	3908	FABP1	0.73	5629				2736	1.08
FLNA	1.76	3073	H1f4	1.27	3319	HIST1H2A4-4	1.41	5892	HBB	0.73	3875	LDHA	0.53	5372
ACTC1	1.31	3069	Atp5b	0.82	3161	HIST1H2A4-5	1.41	5892	ADH1A	0.79	3862	ACTB	0.29	5223
APOA1	1.71	3067	H3f3b	0.77	2962	HIST1H2A4-6	1.41	5892	ALDOB	0.71	3687	VIM	1.21	5086
PFN1	0.81	2884	H1f2	1.2	2917	VIM	0.27	5593	P4HB	0.4	3684	DBI	0.69	5079
ANXA2	0.74	2783	H4c14	1	2875	HIST1H2B5	0.54	5520	VIM	1.06	3570	PGAM2	0.69	4943
S100A10	6.37	2750	H4f16	1	2875	HBBA	0.57	5082	ALDH1B1	0.71	3557	A0A287A4Y3_PIG	0.8	4940
ACTB	1.08	2736	H3f3a	0.85	2835	CKB	1.1	5024	EPHX1	0.72	3537	ACTG1	0.23	4854
TF	1.1	2703	Hist1h4m	1.03	2833	LYZ	0.94	4882	TPI1	0.27	3536	GFAP	0.72	4740
PKM	0.7	2574	H4c1	1.03	2833	TUBB4B	0.74	4870	ANXA2	1.13	3513	TF-2	0.76	4735
TPM2	1.49	2503	H4c2	1.03	2833	H2AFX	0.7	4823	LOC699443	0.57	3509	LAC_PIG	0.72	4380
CFL1	0.85	2495	H4c3	1.03	2833	APOV1	1	4776	LOC693887	0.57	3509	GPI	0.63	4279
PEBP1	1.01	2489	H4c4	1.03	2833	LOC101751709	1.25	4615	LOC708899	0.57	3509	AK1	0.74	4269
HSPB1	0.86	2383	H4c6	1.03	2833	PKLR	0.46	4540	AKR1C2	0.72	3464	PEBP1	0.52	4205
EEF1A1	0.83	2366	H4c8	1.03	2833	HSPA8	0.43	4380	UGP2	0.17	3362	MDH2	0.33	3772
KRT1	2.37	2323	H4c9	1.03	2833	APOA1	0.98	4377	ACADSB	0.72	3321	HSPE1	0.36	3720
APOA2	4.18	2319	Hist1h4n	1.03	2833	RPS27A	0.76	4210	PPIB	0.38	3276	PPIA	0.28	3648
TPI1	0.67	2314	H4c12	1.03	2833	HIST1H4B-2	1.02	4067	ACTB	0.31	3256	CAT	0.69	3494
PGK1	0.55	2308	Atp5a1	0.69	2812	HIST1H4B-3	1.02	4067	BHMT	0.72	3196	RPLP2	0.94	3303
HSPD1	1.02	2252	H1f5	1.18	2771	HIST1H46	1.02	4067	ATP5F1B	0.3	3173	RPLP1	1.27	3152
PRDX2	0.73	2198	Fabp7	2.14	2680	HIST1H4B-4	1.02	4067	HSPA8	0.45	3139	CKB	0.6	3150
LGALS1	0.95	2152	Acta2	0.77	2669	HIST1H4B-5	1.02	4067	HPD	0.74	3129	EEF1A1	0.55	3028
YWHAZ	0.63	2090	H1f3	1.21	2663	HIST1H4B-6	1.02	4067	ACTG1	0.3	3121	S100A6	1.23	2992
LMNA	0.77	1995	Mylpf	3.44	2634	ORM1	0.99	3565	LOC693939	0.62	3096	CSN2	0.72	2966
PPIB	0.88	1983	Tpm1	2.02	2612	HIST1H2BO	0.93	3438	LOC705671	0.29	3058	ANXA2	1.13	2782
TUBB4B	1.05	1960	H3c7	0.73	2603	HIST1H2B7L2	0.93	3438	TAGLN	1.32	2986	CFL1	0.14	2639
YWHAE	0.56	1945	Gm3839	1.29	2568	HIST1H2B7L4	0.93	3438	MDH2	0.28	2963	HSPA8	0.26	2621
CSRP1	1.42	1917	Gm10358	1.39	2568	HIST1H2B7	0.93	3438	GSTP1	0.19	2915	ALDOC	0.66	2464
ALDOA	0.85	1915	Hsp90ab1	0.62	2529	HIST1H2BF	0.93	3438	HSD17B10	0.67	2904	PGM1	0.68	2451
KRT10	2.67	1906	Ckm	2.34	2487	HIST1H2B8	0.93	3392	HSP90B1	0.17	2809	ALDOA	0.92	2428
SOD1	1.33	1882	Cfl1	0.68	2481	HIST1H2B5L	0.92	3328	ARG1	0.71	2784	PYGM	0.71	2378
MYL6	1.27	1869	Ckb	1.06	2433	HBAD	0.56	3266	CCDC180	1.41	2782	PRDX2	0.5	2269
FGB	1.8	1861	Actc1	0.94	2424	HSPD1	0.43	3262	HMGB1	1.18	2561	MDH1	0.49	2267
AHNAK	2.12	1847	Rpl39	0.95	2381	NME2	0.37	3214	PFN1	0.14	2543	ANXA5	0.64	2264
